# Supplementary material for: 3D Atrial Strain for Predicting Recurrence of Atrial Fibrillation after Pulmonary Vein Isolation
Source: J Clin Med. 2023 May 26;12(11):3696. doi: 10.3390/jcm12113696 (PMC10253337; doi:10.3390/jcm12113696)
Supplement: Supplementary file 1 [file jcm-12-03696-s001.zip]

Archive with 1 entries (1 files):
- jcm-2356916-supplementary.pdf
